# Supplementary material for: 2,6-Diamino-4-oxo-3,4-dihydropyrim­idin-1-ium chloride dihydrate
Source: Acta Crystallogr Sect E Struct Rep Online. 2010 Aug 11;66(Pt 9):o2294. doi: 10.1107/S1600536810031557 (PMC3007964; doi:10.1107/S1600536810031557)
Supplement: Supplementary file 2 [file e-66-o2294-Isup2.hkl]

# 
# h,k,l, Fc-squared, Fo-squared, sigma(Fo-squared) and status flag 
# 
data_I
_shelx_title ' SAD in C2/c' 
_shelx_refln_list_code          4 
_shelx_F_calc_maximum      533.23 
_exptl_crystal_F_000       832.00 
_reflns_d_resolution_high  0.8333 
 
loop_ 
 _symmetry_equiv_pos_as_xyz 
 'x, y, z' 
 '-x, y, -z+1/2' 
 'x+1/2, y+1/2, z' 
 '-x+1/2, y+1/2, -z+1/2' 
 '-x, -y, -z' 
 'x, -y, z-1/2' 
 '-x+1/2, -y+1/2, -z' 
 'x+1/2, -y+1/2, z-1/2' 
 
_cell_length_a    20.4162 
_cell_length_b     6.6030 
_cell_length_c    12.8876 
_cell_angle_alpha  90.000 
_cell_angle_beta  107.903 
_cell_angle_gamma  90.000 
 
_shelx_F_squared_multiplier     1.000 
 
loop_ 
 _refln_index_h 
 _refln_index_k 
 _refln_index_l 
 _refln_F_squared_calc 
 _refln_F_squared_meas 
 _refln_F_squared_sigma 
 _refln_observed_status 
   2   0   0     8902.05     8321.89     82.24 o 
   4   0   0    20211.92    22478.10    288.16 o 
   6   0   0      140.99      145.87      5.50 o 
   8   0   0     1181.39     1248.37     22.68 o 
  10   0   0      349.47      399.61     13.23 o 
  12   0   0     4853.37     4635.14     84.20 o 
  14   0   0     1410.53     1469.31     33.04 o 
  16   0   0     2811.87     2905.03     53.84 o 
  18   0   0     1292.07     1198.25     37.42 o 
  20   0   0      330.32      331.23     18.62 o 
  22   0   0      478.39      485.82     21.67 o 
   1   1   0     1451.81     1458.97     17.11 o 
   3   1   0        8.49       18.12      2.67 o 
   5   1   0     1277.04     1273.11     13.75 o 
   7   1   0     2815.86     2970.68     37.04 o 
   9   1   0     1166.92     1352.80     22.38 o 
  11   1   0     6323.91     6780.71     66.76 o 
  13   1   0      341.13      288.40      8.96 o 
  15   1   0      925.57      908.26     19.51 o 
  17   1   0     5457.26     5545.39     70.89 o 
  19   1   0      630.93      596.78     21.99 o 
  21   1   0       58.74       58.97     11.30 o 
  23   1   0        9.85       -5.35      6.17 o 
   0   2   0      721.64      874.27     17.01 o 
   2   2   0    22314.35    21942.39    187.76 o 
   4   2   0     4240.93     4399.08     49.88 o 
   6   2   0     6711.25     6768.37     90.72 o 
   8   2   0     2654.87     3229.29     42.16 o 
  10   2   0     5376.68     5922.48     69.95 o 
  12   2   0      166.24      137.27      7.26 o 
  14   2   0       28.42       40.32      4.89 o 
  16   2   0      418.49      433.26     14.66 o 
  18   2   0      340.93      363.60     18.90 o 
  20   2   0       92.27       98.56     12.18 o 
  22   2   0      106.23      114.73     12.35 o 
   1   3   0     2807.92     2469.76     24.82 o 
   3   3   0     5408.57     5402.73     52.75 o 
   5   3   0     1449.44     1474.94     23.63 o 
   7   3   0      252.43      201.26      8.65 o 
   9   3   0    10521.24    10658.96    117.79 o 
  11   3   0     3048.33     2956.95     42.68 o 
  13   3   0      828.27      822.37     29.40 o 
  15   3   0       12.81       12.39      6.53 o 
  17   3   0      303.10      305.05     15.83 o 
  19   3   0      738.74      764.67     27.36 o 
  21   3   0      102.03       88.68     16.04 o 
   0   4   0     7247.47     7449.27     82.78 o 
   2   4   0      851.56      961.56     15.67 o 
   4   4   0       17.33        3.34      5.02 o 
   6   4   0     1297.08     1267.26     23.63 o 
   8   4   0     1518.73     1600.88     28.78 o 
  10   4   0      370.12      376.89     13.89 o 
  12   4   0       57.34       60.03      7.22 o 
  14   4   0      637.19      579.94     17.96 o 
  16   4   0     1059.71      963.55     25.69 o 
  18   4   0      590.22      516.00     18.99 o 
  20   4   0      135.60      155.85     20.35 o 
   1   5   0     2318.80     2292.72     26.53 o 
   3   5   0     3240.65     3084.82     32.85 o 
   5   5   0       85.92       95.59      8.14 o 
   7   5   0     6912.08     7029.11     85.90 o 
   9   5   0     1774.01     1742.93     33.99 o 
  11   5   0      258.31      268.39     14.86 o 
  13   5   0      937.41      889.47     36.39 o 
  15   5   0       69.57       38.80      7.08 o 
  17   5   0      135.78      110.09     24.69 o 
   0   6   0     4389.63     4324.60    101.57 o 
   2   6   0      784.61      854.19     16.15 o 
   4   6   0      819.06      755.07     16.59 o 
   6   6   0      692.76      711.64     22.20 o 
   8   6   0      685.08      708.44     21.05 o 
  10   6   0      109.46      117.79     10.80 o 
  12   6   0      981.69      975.44     26.24 o 
  14   6   0        0.74        4.45      6.17 o 
   1   7   0      136.07      157.89     13.23 o 
   3   7   0     1391.95     1375.08     29.81 o 
   5   7   0     1373.62     1489.96     31.87 o 
   7   7   0      384.87      372.52     16.41 o 
   9   7   0        0.30       -0.89      6.17 o 
 -23   1   1       81.39       87.03     10.80 o 
 -21   1   1      102.75      102.82      8.96 o 
 -19   1   1       29.16       30.11      5.60 o 
 -17   1   1     9659.46     9635.62    111.09 o 
 -15   1   1     1594.97     1562.39     27.69 o 
 -13   1   1     2120.63     1995.07     23.54 o 
 -11   1   1    13858.45    14338.94    117.34 o 
  -9   1   1      398.03      271.53      6.88 o 
  -7   1   1    26691.25    27614.80    214.12 o 
  -5   1   1     5702.82     5671.40     47.31 o 
  -3   1   1     2228.04     1798.79     17.90 o 
  -1   1   1     6299.68     6015.35     43.45 o 
   1   1   1       86.04       59.02      1.63 o 
   3   1   1      733.61      779.59      9.78 o 
   5   1   1    16635.16    17030.43    146.97 o 
   7   1   1      424.20      361.46      7.61 o 
   9   1   1     2048.61     2198.29     27.78 o 
  11   1   1     4830.72     5000.99     51.73 o 
  13   1   1     2934.22     2978.36     35.97 o 
  15   1   1     2096.43     2136.95     29.96 o 
  17   1   1      558.95      596.15     15.22 o 
  19   1   1     2137.11     2065.08     38.52 o 
  21   1   1     1240.01     1241.89     30.32 o 
 -22   2   1      324.49      326.61     20.53 o 
 -20   2   1     1502.03     1366.10     36.82 o 
 -18   2   1      545.23      591.24     17.29 o 
 -16   2   1     1477.77     1452.35     27.05 o 
 -14   2   1      274.72      252.69      8.96 o 
 -12   2   1       22.96       24.96      3.33 o 
 -10   2   1     1178.63     1167.89     15.29 o 
  -8   2   1      101.75      185.31      5.38 o 
  -6   2   1    35358.91    35286.57    272.90 o 
  -4   2   1    15917.39    15813.96    139.57 o 
  -2   2   1     3834.15     3955.47     31.44 o 
   0   2   1     1726.53     1717.75     16.63 o 
   2   2   1      666.37      748.11     11.19 o 
   4   2   1       63.81       50.12      4.63 o 
   6   2   1      525.31      509.62     12.82 o 
   8   2   1      755.63      817.85     13.30 o 
  10   2   1     1886.58     1849.71     31.63 o 
  12   2   1     1516.83     1577.35     23.10 o 
  14   2   1       85.69      107.39      6.72 o 
  16   2   1      173.33      193.40     13.01 o 
  18   2   1      469.05      421.18     23.04 o 
  20   2   1       94.67      108.64     34.75 o 
  22   2   1      922.88      913.20     27.15 o 
 -21   3   1      189.94      235.52     24.06 o 
 -19   3   1      641.17      551.86     36.09 o 
 -17   3   1      280.39      243.80     14.99 o 
 -15   3   1     1147.39     1043.99     24.14 o 
 -13   3   1     2135.67     2109.23     34.96 o 
 -11   3   1      483.99      524.95     14.86 o 
  -9   3   1     1124.13     1051.35     20.54 o 
  -7   3   1      185.10      220.59      6.20 o 
  -5   3   1       68.55       50.38      4.25 o 
  -3   3   1     7665.33     7910.76     66.90 o 
  -1   3   1        5.33        2.67      1.60 o 
   1   3   1      107.81       80.17      4.54 o 
   3   3   1     1278.10     1316.02     17.41 o 
   5   3   1      357.27      389.51     10.80 o 
   7   3   1      648.82      689.68     15.90 o 
   9   3   1      979.58      960.96     35.59 o 
  11   3   1      378.16      397.03     10.50 o 
  13   3   1       77.84       94.88      8.14 o 
  15   3   1      212.83      229.15     16.84 o 
  17   3   1     1782.85     1624.69     33.95 o 
  19   3   1       72.41       83.90      9.70 o 
  21   3   1      287.78      285.43     20.79 o 
 -20   4   1      500.29      536.83     34.75 o 
 -18   4   1     1900.46     1776.84     40.79 o 
 -16   4   1     1399.20     1471.42     33.69 o 
 -14   4   1     4094.67     3963.02     57.06 o 
 -12   4   1     1141.08     1222.32     37.98 o 
 -10   4   1     6359.86     6653.41     81.76 o 
  -8   4   1     5028.59     5236.73     65.83 o 
  -6   4   1     4659.09     4493.20     57.10 o 
  -4   4   1     6542.79     6389.35     63.12 o 
  -2   4   1     3690.60     3367.79     33.88 o 
   0   4   1     3287.30     3450.90     37.64 o 
   2   4   1      140.23      104.85      8.08 o 
   4   4   1       86.07       95.15      5.31 o 
   6   4   1      203.33      181.70     10.21 o 
   8   4   1      928.41      921.52     20.54 o 
  10   4   1       82.97       71.21      7.72 o 
  12   4   1     1234.18     1254.90     27.78 o 
  14   4   1     2096.28     2053.57     38.05 o 
  16   4   1       15.56        5.10      5.01 o 
  18   4   1      337.98      313.14     17.45 o 
 -17   5   1      248.58      245.61     15.43 o 
 -15   5   1     1085.04     1104.01     27.23 o 
 -13   5   1      176.89      188.73     12.80 o 
 -11   5   1     2140.09     2158.89     38.05 o 
  -9   5   1     1058.60     1130.43     25.18 o 
  -7   5   1     3062.59     3104.75     46.30 o 
  -5   5   1       53.02       63.65      7.05 o 
  -3   5   1      107.84      110.79      6.94 o 
  -1   5   1      773.19      738.63     12.24 o 
   1   5   1       85.52       78.45      6.59 o 
   3   5   1      566.85      617.85     12.02 o 
   5   5   1    11653.02    11678.56    126.16 o 
   7   5   1      763.93      747.02     20.06 o 
   9   5   1       22.47       23.52      5.50 o 
  11   5   1        6.49        7.53      5.01 o 
  13   5   1      512.50      489.35     17.96 o 
  15   5   1      380.77      450.14     17.96 o 
  17   5   1      177.45      198.77     14.86 o 
 -14   6   1      195.85      290.98     17.45 o 
 -12   6   1     4455.29     4711.75     68.92 o 
 -10   6   1      628.13      686.12     21.05 o 
  -8   6   1     2227.53     2253.60     39.59 o 
  -6   6   1       65.91       78.88      8.14 o 
  -4   6   1     4498.47     4250.27     44.40 o 
  -2   6   1        9.94        7.13      3.50 o 
   0   6   1     2632.03     2544.01     30.45 o 
   2   6   1     1106.07     1134.32     18.24 o 
   4   6   1      328.24      328.88     13.89 o 
   6   6   1       43.20       30.39      6.58 o 
   8   6   1       83.02      104.68     10.21 o 
  10   6   1      259.86      270.13     15.90 o 
  12   6   1       15.06        8.02      6.17 o 
  14   6   1      510.81      522.35     23.68 o 
 -11   7   1      862.81      810.84     24.69 o 
  -9   7   1     1217.49     1344.95     33.50 o 
  -7   7   1       55.02       68.05     13.52 o 
  -5   7   1     3300.79     3202.25     50.88 o 
  -3   7   1      173.65      117.03     12.18 o 
  -1   7   1      558.28      541.45     18.55 o 
   1   7   1       59.79       36.06      6.58 o 
   3   7   1      580.87      637.33     19.94 o 
   5   7   1       53.78       45.41      8.14 o 
   7   7   1      351.93      352.36     16.84 o 
   9   7   1       27.39       21.18      7.08 o 
 -24   0   2     5697.02     5947.69    286.01 o 
 -22   0   2     2981.07     2944.95     59.52 o 
 -20   0   2        4.47        8.78      6.42 o 
 -18   0   2     4154.53     4137.06     57.10 o 
 -16   0   2      713.10      702.25     17.46 o 
 -14   0   2       63.94       63.42      6.76 o 
 -12   0   2     4663.38     4454.54     68.04 o 
 -10   0   2    12408.98    12391.42    160.62 o 
  -8   0   2     3819.45     4006.80     82.86 o 
  -6   0   2        0.20        0.00      5.35 o 
  -4   0   2        0.53       -5.35      5.35 o 
   0   0   2     1392.59     1149.38     24.06 o 
   2   0   2     4961.23     5074.58     65.19 o 
   4   0   2    34931.02    36814.23    453.43 o 
   6   0   2    33003.41    35051.14   1130.67 o 
   8   0   2     4786.50     4577.82     66.07 o 
  10   0   2       29.09       34.99      5.01 o 
  12   0   2     1391.65     1485.20     29.21 o 
  14   0   2     5822.84     5950.05     89.64 o 
  16   0   2       18.75       22.91      6.42 o 
  18   0   2     5263.25     5373.05    113.60 o 
  20   0   2     3909.96     4097.68    109.59 o 
  22   0   2       27.77       34.75     16.04 o 
 -23   1   2      126.46      135.51     11.72 o 
 -21   1   2     2148.21     2065.75     32.72 o 
 -19   1   2      526.47      537.30     17.45 o 
 -17   1   2     1860.17     1816.92     24.50 o 
 -15   1   2       78.19       86.74      5.67 o 
 -13   1   2     4716.28     4587.65     44.40 o 
 -11   1   2      868.97      890.37     15.43 o 
  -9   1   2        0.12        1.60      2.02 o 
  -7   1   2    12018.59    11997.28    108.51 o 
  -5   1   2      572.55      557.57     10.42 o 
  -3   1   2      726.25      567.00      7.24 o 
  -1   1   2     1298.94     1050.25     13.89 o 
   1   1   2      184.92      198.74      8.60 o 
   3   1   2     9191.99     9149.39    130.79 o 
   5   1   2     1824.62     1989.74     21.75 o 
   7   1   2     1058.44     1109.16     15.48 o 
   9   1   2     3734.94     3804.27     42.26 o 
  11   1   2      267.19      285.33     11.57 o 
  13   1   2     3085.64     3081.78     37.28 o 
  15   1   2      423.86      431.80     10.88 o 
  17   1   2     4898.17     4950.17    104.63 o 
  19   1   2        6.78       13.75      6.58 o 
  21   1   2        0.20       -2.41      5.50 o 
 -22   2   2      761.73      786.60     38.76 o 
 -20   2   2     2833.99     2756.30     44.60 o 
 -18   2   2       73.27       96.01     12.55 o 
 -16   2   2      430.93      432.29     21.61 o 
 -14   2   2     1158.72     1175.11     18.97 o 
 -12   2   2     4475.07     4660.94     49.47 o 
 -10   2   2        1.26        2.67      1.96 o 
  -8   2   2     2174.15     2210.28     23.21 o 
  -6   2   2      773.49      770.65     10.60 o 
  -4   2   2        7.78       11.64      2.02 o 
  -2   2   2        9.35        4.64      2.19 o 
   0   2   2      647.72      616.48      8.16 o 
   2   2   2     4614.01     4381.83     54.18 o 
   4   2   2     6435.55     6426.74     60.71 o 
   6   2   2      354.77      235.24      5.88 o 
   8   2   2     9801.83    10794.28     99.36 o 
  10   2   2      829.37      776.74     19.36 o 
  12   2   2      325.94      295.35     16.97 o 
  14   2   2      438.21      472.89     15.43 o 
  16   2   2     3657.33     3625.97     53.48 o 
  18   2   2      558.30      623.93     21.16 o 
  20   2   2      916.03      907.96     26.24 o 
 -21   3   2     2701.93     2531.31     82.86 o 
 -19   3   2      483.36      509.58     21.67 o 
 -17   3   2     1829.07     1740.31     45.44 o 
 -15   3   2     1939.60     1988.44     36.48 o 
 -13   3   2     4781.40     4670.37     53.68 o 
 -11   3   2     1341.55     1262.98     18.31 o 
  -9   3   2      950.70      879.33     13.30 o 
  -7   3   2     1786.94     1849.04     21.14 o 
  -5   3   2      370.72      301.90      8.30 o 
  -3   3   2     8695.39     9567.43     72.17 o 
  -1   3   2    12373.72    13200.95    105.84 o 
   1   3   2      571.26      724.32      9.67 o 
   3   3   2       23.38       48.57      2.57 o 
   5   3   2     3821.38     3579.58     59.80 o 
   7   3   2     2435.32     2410.12     36.50 o 
   9   3   2     3876.99     3699.55     52.96 o 
  11   3   2     1669.22     1756.25     41.61 o 
  13   3   2     3256.51     3237.72     49.38 o 
  15   3   2     1954.42     2084.29     38.05 o 
  17   3   2     4300.51     3978.47     60.69 o 
  19   3   2      352.36      437.63     17.96 o 
 -20   4   2       43.93       61.48     18.71 o 
 -18   4   2      394.69      414.43     20.53 o 
 -16   4   2       31.23       31.65      6.58 o 
 -14   4   2     1499.63     1504.81     30.16 o 
 -12   4   2     1421.21     1501.22     28.61 o 
 -10   4   2      574.93      555.15     15.90 o 
  -8   4   2      357.38      395.28     10.66 o 
  -6   4   2       13.95        7.75      3.15 o 
  -4   4   2     1296.34     1391.67     18.15 o 
  -2   4   2      421.57      419.53     11.36 o 
   0   4   2     2970.54     2981.74     33.87 o 
   2   4   2      195.24      240.86      6.61 o 
   4   4   2     1107.44     1072.96     16.80 o 
   6   4   2      345.73      404.68     13.89 o 
   8   4   2     1257.18     1344.46     26.72 o 
  10   4   2     3810.23     3809.39     55.03 o 
  12   4   2       39.80       38.99      7.08 o 
  14   4   2      215.25      239.34     14.35 o 
  16   4   2        0.07        0.00      5.04 o 
  18   4   2        7.56        4.38      5.90 o 
 -17   5   2     2554.52     2609.95     46.74 o 
 -15   5   2     3321.40     3327.84     52.92 o 
 -13   5   2       53.68       45.04      7.08 o 
 -11   5   2     4093.41     4113.34     58.03 o 
  -9   5   2       52.95       55.86      8.25 o 
  -7   5   2     1174.33     1206.00     24.69 o 
  -5   5   2      482.72      504.13     14.86 o 
  -3   5   2        4.50        2.49      3.80 o 
  -1   5   2      239.31      241.11      8.50 o 
   1   5   2        1.21        1.72      2.54 o 
   3   5   2     1836.72     1774.72     22.17 o 
   5   5   2      125.34      134.16     13.74 o 
   7   5   2     5264.62     5158.34     84.30 o 
   9   5   2       16.29       17.90      8.63 o 
  11   5   2     6301.98     6260.68     83.34 o 
  13   5   2     2590.13     2619.89     46.80 o 
  15   5   2     1126.95     1136.88     29.81 o 
 -14   6   2       36.45       65.56      9.26 o 
 -12   6   2     1231.33     1247.91     42.75 o 
 -10   6   2      639.15      660.69     19.94 o 
  -8   6   2      214.72      240.32     13.89 o 
  -6   6   2     1203.67     1095.64     39.13 o 
  -4   6   2       30.77       37.14      5.35 o 
  -2   6   2        7.32        1.94      3.21 o 
   0   6   2       55.44       70.59      5.40 o 
   2   6   2     1852.51     1673.23     38.42 o 
   4   6   2       12.55       21.38      6.17 o 
   6   6   2     1964.04     2048.64     38.05 o 
   8   6   2     1384.52     1332.10     43.07 o 
  10   6   2        4.30        2.88      6.98 o 
  12   6   2        9.66        0.80      5.50 o 
 -11   7   2       21.71        1.78      6.17 o 
  -9   7   2        0.49       -2.41      5.50 o 
  -7   7   2      375.63      415.95     16.98 o 
  -5   7   2      681.59      694.77     28.07 o 
  -3   7   2       68.76       79.11      6.95 o 
  -1   7   2      642.63      705.45     28.07 o 
   1   7   2      972.37      922.95     24.60 o 
   3   7   2      229.17      291.03     15.90 o 
   5   7   2        0.23       -1.78      4.63 o 
   7   7   2      284.75      256.44     15.90 o 
   9   7   2     1117.35     1195.42     48.02 o 
 -23   1   3      692.08      680.29     22.09 o 
 -21   1   3      270.43      259.23     12.64 o 
 -19   1   3     1152.36     1124.10     21.63 o 
 -17   1   3     1841.14     1848.01     24.74 o 
 -15   1   3      664.38      666.80     14.56 o 
 -13   1   3     4415.05     4396.91     53.63 o 
 -11   1   3      529.13      485.60     10.85 o 
  -9   1   3    10259.72    10725.62     99.11 o 
  -7   1   3       74.85      113.44      8.49 o 
  -5   1   3     1357.24     1291.43     24.66 o 
  -3   1   3    17637.56    17227.37    176.33 o 
  -1   1   3        3.64       -3.02      3.02 o 
   1   1   3    10463.36    10596.78    110.08 o 
   3   1   3    13573.88    14039.68    166.05 o 
   5   1   3      160.27      266.21      4.65 o 
   7   1   3    18419.77    19392.25    150.72 o 
   9   1   3     2666.84     2415.54     28.76 o 
  11   1   3     4204.19     4303.39     46.57 o 
  13   1   3     8915.14     9338.54    106.83 o 
  15   1   3      523.11      576.01     27.01 o 
  17   1   3        0.05       -1.73      4.24 o 
  19   1   3        1.76       -2.22      5.78 o 
  21   1   3      169.76      207.03     32.08 o 
 -22   2   3      261.22      277.98     34.75 o 
 -20   2   3      219.35      226.49     12.80 o 
 -18   2   3       50.12       46.85      8.49 o 
 -16   2   3      344.81      349.17     13.31 o 
 -14   2   3       16.16       13.36      4.24 o 
 -12   2   3      154.83      160.29      6.42 o 
 -10   2   3      249.97      210.35      6.89 o 
  -8   2   3      138.31      127.43      5.31 o 
  -6   2   3       37.31       43.89      5.08 o 
  -4   2   3      163.87      213.49      6.26 o 
  -2   2   3    14133.46    14245.28    126.59 o 
   0   2   3    27514.00    26922.71    269.99 o 
   2   2   3    23977.75    23714.19    240.21 o 
   4   2   3     2155.99     2457.78     32.17 o 
   6   2   3     1802.75     1898.72     23.67 o 
   8   2   3      123.66      141.14      7.43 o 
  10   2   3      917.81      844.01     16.98 o 
  12   2   3     1239.64     1252.83     43.91 o 
  14   2   3       25.32       54.76      7.08 o 
  16   2   3      499.45      434.66     16.41 o 
  18   2   3       59.42       96.80     10.03 o 
  20   2   3      148.93      173.38     14.28 o 
 -21   3   3      902.12      908.81     45.44 o 
 -19   3   3        7.92        7.64      6.42 o 
 -17   3   3       26.36       23.15      5.78 o 
 -15   3   3      236.33      243.53     13.30 o 
 -13   3   3      925.43      970.25     21.24 o 
 -11   3   3       28.66       44.86      4.60 o 
  -9   3   3     1264.97     1344.54     27.80 o 
  -7   3   3     1261.59     1260.52     16.63 o 
  -5   3   3      288.25      280.75      7.85 o 
  -3   3   3       52.66       18.88      2.54 o 
  -1   3   3     5923.99     6278.09     53.94 o 
   1   3   3       20.28        9.30      1.61 o 
   3   3   3     1218.66     1253.95     20.41 o 
   5   3   3     1449.08     1300.44     17.50 o 
   7   3   3      508.74      515.58     14.35 o 
   9   3   3     2196.56     2109.63     34.96 o 
  11   3   3      379.49      358.99     13.89 o 
  13   3   3      412.38      372.59     14.86 o 
  15   3   3      938.04      841.20     23.15 o 
  17   3   3      146.44      178.81     17.71 o 
  19   3   3       90.04      103.00     11.25 o 
 -20   4   3        0.82        0.00      8.02 o 
 -18   4   3     1228.97     1085.23     48.11 o 
 -16   4   3        6.04        8.78      6.42 o 
 -14   4   3       84.37       82.94      7.47 o 
 -12   4   3        7.59        7.35      4.01 o 
 -10   4   3      748.07      770.75     16.25 o 
  -8   4   3      145.70      154.53      7.70 o 
  -6   4   3      618.09      580.82     15.59 o 
  -4   4   3     5099.90     5086.12     43.43 o 
  -2   4   3     6457.77     5972.63     53.94 o 
   0   4   3     8130.44     7939.27     68.21 o 
   2   4   3     4846.72     4655.37     42.13 o 
   4   4   3     5550.92     5546.05     69.41 o 
   6   4   3     3842.38     3829.54     53.48 o 
   8   4   3      912.73      958.66     22.60 o 
  10   4   3     6073.75     5938.96     88.30 o 
  12   4   3      495.23      554.52     18.52 o 
  14   4   3     1052.32     1021.25     26.24 o 
  16   4   3       62.17       84.25     10.21 o 
  18   4   3      102.02      109.75     11.76 o 
 -17   5   3      275.04      267.30     29.40 o 
 -15   5   3       18.08       22.27      6.17 o 
 -13   5   3       95.18       90.81      8.65 o 
 -11   5   3      154.60      136.23     10.21 o 
  -9   5   3     8440.49     8720.32    101.83 o 
  -7   5   3     2071.21     2150.41     30.70 o 
  -5   5   3       42.97       48.11      6.17 o 
  -3   5   3        0.28       -2.92      2.92 o 
  -1   5   3      509.84      488.44     15.43 o 
   1   5   3       75.25       80.62      5.44 o 
   3   5   3     1489.21     1500.64     29.32 o 
   5   5   3     2862.68     2849.80     44.75 o 
   7   5   3     2597.31     2565.49     42.68 o 
   9   5   3        0.05        0.24      5.01 o 
  11   5   3     2090.49     2056.16     59.07 o 
  13   5   3       45.23       44.46      7.72 o 
  15   5   3      216.29      205.62     17.59 o 
 -16   6   3        9.85        6.83     10.69 o 
 -14   6   3       95.72      109.11     14.08 o 
 -12   6   3        0.12       -0.73      5.01 o 
 -10   6   3      233.38      222.06     13.72 o 
  -8   6   3       14.99       34.06      6.17 o 
  -6   6   3     3084.56     3198.98     47.84 o 
  -4   6   3     1686.73     1738.93     37.52 o 
  -2   6   3        3.87       16.62      3.86 o 
   0   6   3     5093.60     4723.12     71.20 o 
   2   6   3       48.01       62.69      8.14 o 
   4   6   3     3726.35     3736.53     57.06 o 
   6   6   3      805.86      874.76     24.14 o 
   8   6   3     3556.98     3653.82     58.12 o 
  10   6   3        0.31        8.91      6.17 o 
  12   6   3      554.55      479.52     25.45 o 
 -11   7   3      522.51      529.26     24.57 o 
  -9   7   3      183.13      193.99     15.39 o 
  -7   7   3     1293.09     1356.76     35.91 o 
  -5   7   3      220.78      204.91     15.12 o 
  -3   7   3      918.53      875.42     28.35 o 
  -1   7   3        0.39        5.59      5.01 o 
   1   7   3     3505.63     3332.60     64.26 o 
   3   7   3        2.14       -2.67      4.63 o 
   5   7   3     1287.27     1294.90     31.35 o 
   7   7   3      983.39      983.81     27.78 o 
 -24   0   4      204.36      147.01     21.38 o 
 -22   0   4      361.29      320.53     19.78 o 
 -20   0   4     5706.80     5605.42     73.48 o 
 -18   0   4       19.99       27.62      6.17 o 
 -16   0   4     5033.52     4732.51     60.53 o 
 -14   0   4      102.82      103.32      7.08 o 
 -12   0   4      900.39      775.16     29.40 o 
 -10   0   4      808.30      761.80     26.73 o 
  -8   0   4    11814.26    11779.82    221.86 o 
  -6   0   4      351.55      251.26     16.04 o 
  -4   0   4   284334.66   246421.95  22720.33 o 
  -2   0   4    34434.09    33913.80    545.29 o 
   0   0   4    19575.47    21292.99    265.43 o 
   2   0   4      401.31      362.32     20.05 o 
   4   0   4     2702.19     2818.11     43.35 o 
   6   0   4      232.05      298.35      8.44 o 
   8   0   4      358.87      333.00     10.02 o 
  10   0   4     7031.03     7285.09     83.14 o 
  12   0   4      754.60      857.40     26.61 o 
  14   0   4     1306.33     1401.82     26.32 o 
  16   0   4      317.42      332.51     17.37 o 
  18   0   4     1523.84     1657.25     61.48 o 
  20   0   4      591.58      665.57     40.09 o 
 -23   1   4      259.60      224.26     12.99 o 
 -21   1   4     3002.70     2928.32     46.28 o 
 -19   1   4     2174.79     2212.96     28.97 o 
 -17   1   4      180.49      167.36      7.82 o 
 -15   1   4     2055.92     2058.41     28.18 o 
 -13   1   4      782.68      769.92     14.39 o 
 -11   1   4     2729.34     2632.63     30.68 o 
  -9   1   4     1441.15     1382.14     17.92 o 
  -7   1   4     1230.46     1238.78     17.49 o 
  -5   1   4     1708.48     1660.23     23.52 o 
  -3   1   4      286.65      269.13      7.78 o 
  -1   1   4      549.57      515.05     11.25 o 
   1   1   4     1392.56     1395.29     20.54 o 
   3   1   4     1833.57     1829.06     25.18 o 
   5   1   4      468.67      535.12     10.91 o 
   7   1   4     6608.86     7084.84     75.77 o 
   9   1   4        0.34       -1.07      2.02 o 
  11   1   4       37.49       43.72      4.43 o 
  13   1   4     4955.64     5293.87     59.28 o 
  15   1   4     1177.22     1188.79     31.25 o 
  17   1   4      288.21      301.43     12.43 o 
  19   1   4       84.06       63.80     10.00 o 
 -22   2   4        3.06        0.76      8.64 o 
 -20   2   4      818.52      804.31     22.60 o 
 -18   2   4      217.33      212.37     12.88 o 
 -16   2   4      865.28      824.88     22.38 o 
 -14   2   4     3224.41     3319.76     39.14 o 
 -12   2   4     1180.85     1371.83     19.96 o 
 -10   2   4     7411.31     7544.45     73.67 o 
  -8   2   4     3223.15     2957.45     33.11 o 
  -6   2   4    10002.51     9726.96     90.05 o 
  -4   2   4      230.50      270.01      8.18 o 
  -2   2   4    13460.69    13498.15    121.22 o 
   0   2   4     1484.60     1563.63     18.77 o 
   2   2   4     3330.23     3349.05     42.10 o 
   4   2   4     1512.03     1825.86     27.05 o 
   6   2   4     3917.07     4365.62     45.97 o 
   8   2   4      331.68      387.68     16.20 o 
  10   2   4       72.58       67.87      5.60 o 
  12   2   4       13.49        9.80      4.63 o 
  14   2   4     1183.20     1180.82     31.98 o 
  16   2   4       40.15       41.01      6.09 o 
  18   2   4        4.20        1.94      7.72 o 
 -21   3   4        0.74       -8.02      8.02 o 
 -19   3   4      377.71      382.40     20.79 o 
 -17   3   4     1188.30     1207.47     34.93 o 
 -15   3   4     1909.64     1833.83     72.49 o 
 -13   3   4     4835.81     4889.35     53.39 o 
 -11   3   4      438.28      385.64     10.80 o 
  -9   3   4     5294.36     5201.90     54.55 o 
  -7   3   4     7501.65     7424.52     72.39 o 
  -5   3   4     1328.66     1209.78     21.05 o 
  -3   3   4      898.36      810.14     13.87 o 
  -1   3   4      674.31      647.82     11.64 o 
   1   3   4      170.96      143.07      5.44 o 
   3   3   4     1134.93     1009.94     18.09 o 
   5   3   4    11668.51    11910.56    110.84 o 
   7   3   4      903.00      836.40     20.06 o 
   9   3   4        6.81        7.64      3.89 o 
  11   3   4      237.63      233.35     20.98 o 
  13   3   4      774.31      797.75     22.09 o 
  15   3   4      945.14      946.60     25.18 o 
  17   3   4      167.89      227.80     15.28 o 
 -20   4   4     1122.48     1109.29     53.46 o 
 -18   4   4      366.99      325.52     21.67 o 
 -16   4   4       59.80       53.46     11.34 o 
 -14   4   4        9.45        8.02      6.30 o 
 -12   4   4     2561.43     2652.15     48.01 o 
 -10   4   4      292.83      272.82      9.48 o 
  -8   4   4       30.00       43.60      4.18 o 
  -6   4   4      207.68      236.38      8.87 o 
  -4   4   4     3929.57     4169.34     45.98 o 
  -2   4   4     1996.04     2142.44     24.46 o 
   0   4   4       26.67       19.53      4.48 o 
   2   4   4      540.85      541.80     10.62 o 
   4   4   4       58.94       70.72      5.56 o 
   6   4   4      566.19      596.37     16.98 o 
   8   4   4       44.44       53.25      8.77 o 
  10   4   4      973.35      882.96     44.94 o 
  12   4   4      992.02      838.10     23.63 o 
  14   4   4      370.17      348.18     21.26 o 
  16   4   4      657.06      628.52     21.61 o 
 -19   5   4        5.18        2.67     10.69 o 
 -17   5   4     1238.45     1234.92     53.46 o 
 -15   5   4      298.61      336.80     26.73 o 
 -13   5   4     3151.05     3119.15     63.30 o 
 -11   5   4     5091.85     5062.86     80.63 o 
  -9   5   4      171.52      172.51      9.40 o 
  -7   5   4     3698.87     3715.09     44.37 o 
  -5   5   4     1653.66     1693.44     25.93 o 
  -3   5   4     1906.60     1889.26     24.03 o 
  -1   5   4     1711.18     1642.13     21.02 o 
   1   5   4       17.11       13.36      4.63 o 
   3   5   4     5526.86     5557.23     73.04 o 
   5   5   4      260.05      231.31     13.89 o 
   7   5   4      140.43      131.69     13.69 o 
   9   5   4      238.42      200.87     20.25 o 
  11   5   4      421.62      392.01     17.45 o 
  13   5   4       27.78       20.81      6.58 o 
  15   5   4      550.92      514.74     20.54 o 
 -14   6   4        4.57       24.06     13.36 o 
 -12   6   4      474.30      447.41     21.38 o 
 -10   6   4      862.52      939.83     24.14 o 
  -8   6   4      871.97      865.01     21.61 o 
  -6   6   4      851.61      951.24     30.74 o 
  -4   6   4     2820.27     2813.97     43.45 o 
  -2   6   4      217.05      256.15     33.41 o 
   0   6   4      710.24      614.94     18.99 o 
   2   6   4      785.07      823.09     23.15 o 
   4   6   4      519.58      527.51     18.52 o 
   6   6   4      182.63      189.15     14.64 o 
   8   6   4      228.33      240.10     15.28 o 
  10   6   4      350.77      384.78     17.84 o 
  12   6   4       20.79       10.31      6.58 o 
 -11   7   4      519.09      499.08     23.57 o 
  -9   7   4      784.30      892.07     42.77 o 
  -7   7   4      554.20      510.93     25.39 o 
  -3   7   4      517.50      510.54     32.08 o 
  -1   7   4     1806.30     1799.93     36.44 o 
   1   7   4      955.45     1031.69     31.48 o 
   3   7   4       20.83        8.82      5.50 o 
   5   7   4      184.91      149.41     12.80 o 
   7   7   4       96.10      111.90     11.76 o 
 -23   1   5      314.10      311.01     17.45 o 
 -21   1   5     5463.50     5315.53     74.55 o 
 -19   1   5      201.14      177.83     11.60 o 
 -17   1   5     1911.92     1913.20     27.97 o 
 -15   1   5     7823.27     7795.67     78.93 o 
 -13   1   5     1359.50     1246.28     19.29 o 
 -11   1   5    12765.27    12882.98    137.46 o 
  -9   1   5      160.91      152.86      4.84 o 
  -7   1   5     2046.13     2112.16     81.53 o 
  -5   1   5      799.80      733.25     14.16 o 
  -3   1   5       11.60       48.10      3.83 o 
  -1   1   5      374.95      382.55     12.18 o 
   1   1   5     3763.16     3881.78     46.80 o 
   3   1   5      630.53      642.26     14.35 o 
   5   1   5        7.17        6.42      1.65 o 
   7   1   5     5731.36     5765.33     46.64 o 
   9   1   5     1618.40     1603.66     17.76 o 
  11   1   5     2543.49     2625.37     29.85 o 
  13   1   5     1245.25     1304.48     23.53 o 
  15   1   5     4507.83     4602.25     55.94 o 
  17   1   5     2148.78     2234.57     62.50 o 
  19   1   5     1652.13     1713.45     47.25 o 
 -22   2   5      415.22      439.02     17.96 o 
 -20   2   5      805.40      777.52     28.35 o 
 -18   2   5       90.87       82.38     12.18 o 
 -16   2   5      216.85      239.14     16.67 o 
 -14   2   5      876.02      822.46     15.03 o 
 -12   2   5       63.89       66.14      5.09 o 
 -10   2   5    11616.43    11475.08    107.29 o 
  -8   2   5      883.33      896.62     14.20 o 
  -6   2   5      415.19      440.53     10.19 o 
  -4   2   5      135.10      168.24      6.09 o 
  -2   2   5     2287.80     2345.26     32.41 o 
   0   2   5       78.19       95.52      6.47 o 
   2   2   5      120.49      133.90      7.72 o 
   4   2   5     5651.35     5542.47     65.76 o 
   6   2   5     4243.59     4295.24     46.66 o 
   8   2   5      830.11      806.71     15.48 o 
  10   2   5      193.86      224.13     12.15 o 
  12   2   5      377.82      381.97     16.44 o 
  14   2   5     1125.85     1045.02     21.63 o 
  16   2   5      284.23      317.43     15.62 o 
  18   2   5     1282.07     1310.13     27.28 o 
 -21   3   5       76.90       53.89     14.70 o 
 -19   3   5     1505.34     1442.40     73.51 o 
 -17   3   5     1093.06     1024.33     33.04 o 
 -15   3   5      207.75      176.78     15.12 o 
 -13   3   5      390.36      399.95     11.06 o 
 -11   3   5        7.15       13.05      3.66 o 
  -9   3   5      366.71      346.65     13.50 o 
  -7   3   5     4361.38     4476.48     56.53 o 
  -5   3   5      110.28      188.59      8.65 o 
  -3   3   5        6.28        8.02      2.88 o 
  -1   3   5      378.19      327.72      8.11 o 
   1   3   5        6.02        1.60      2.31 o 
   3   3   5      979.56     1008.55     19.25 o 
   5   3   5      572.57      532.58     16.39 o 
   7   3   5       68.84       70.83      8.50 o 
   9   3   5      631.49      653.08     24.78 o 
  11   3   5      477.95      479.67     16.41 o 
  13   3   5     1932.61     1889.62     45.40 o 
  15   3   5       22.38       47.10      7.72 o 
  17   3   5      343.67      353.23     17.96 o 
 -20   4   5     1311.61     1358.86     42.50 o 
 -18   4   5     1937.08     1868.52     48.17 o 
 -16   4   5      492.72      457.56     21.67 o 
 -14   4   5     6241.19     6416.36    103.90 o 
 -12   4   5     1678.89     1677.04     39.56 o 
 -10   4   5     1564.35     1520.77     23.29 o 
  -8   4   5     1941.78     1902.45     26.53 o 
  -6   4   5     1062.70      988.27     21.05 o 
  -4   4   5     1727.25     1773.44     28.61 o 
  -2   4   5       29.60       27.76      3.50 o 
   0   4   5      165.33      171.60      7.72 o 
   2   4   5      277.93      249.10     10.21 o 
   4   4   5     3337.61     3193.87     47.84 o 
   6   4   5      456.43      450.49     17.98 o 
   8   4   5     3160.78     3154.13     49.88 o 
  10   4   5     1654.13     1558.50     37.76 o 
  12   4   5        3.67       -0.89      4.63 o 
  14   4   5     1176.76     1154.78     29.32 o 
  16   4   5     2459.98     2517.69     67.47 o 
 -17   5   5      219.36      243.02     19.78 o 
 -15   5   5     2207.28     2157.38     51.75 o 
 -13   5   5      193.75      205.93     40.09 o 
 -11   5   5     2202.69     2147.79     73.51 o 
  -9   5   5      208.83      215.79     11.32 o 
  -7   5   5       19.11       15.27      6.42 o 
  -5   5   5     1020.96     1007.26     22.38 o 
  -3   5   5        5.26        6.53      3.50 o 
  -1   5   5        2.86        2.67      3.89 o 
   1   5   5     6578.16     6472.62    101.11 o 
   3   5   5     2311.90     2319.31     43.27 o 
   5   5   5        6.30        5.35      4.63 o 
   7   5   5        0.82        0.00      4.63 o 
   9   5   5      264.95      245.48     14.86 o 
  11   5   5       79.70      104.15     13.88 o 
  13   5   5       45.92       56.80      9.00 o 
 -14   6   5      110.92      136.32     21.38 o 
 -12   6   5      898.53      905.93     31.14 o 
 -10   6   5      124.98      137.62     14.08 o 
  -8   6   5     2688.17     2688.81    133.65 o 
  -6   6   5       76.30       57.74     12.03 o 
  -4   6   5     1685.92     1676.94     41.45 o 
  -2   6   5        2.36        4.01      5.67 o 
   0   6   5      813.76      836.95     28.35 o 
   2   6   5       16.50        7.22      5.50 o 
   4   6   5      269.18      236.77     14.86 o 
   6   6   5      507.32      490.26     18.99 o 
   8   6   5      212.60      211.77     15.43 o 
  10   6   5     1303.84     1379.86     33.95 o 
  -9   7   5     1860.72     1812.28     61.48 o 
  -3   7   5        3.93        8.02     13.36 o 
  -1   7   5       51.89       49.71      8.14 o 
   1   7   5        0.39       -3.64      5.27 o 
   3   7   5       54.14       50.86      9.00 o 
   5   7   5      261.77      263.32     17.45 o 
 -24   0   6        0.73       -2.67     13.36 o 
 -22   0   6     2679.68     2680.52     57.62 o 
 -20   0   6      335.69      352.19     29.40 o 
 -18   0   6       60.57       51.98     12.03 o 
 -16   0   6      998.42      957.89     23.12 o 
 -14   0   6      684.32      686.96     32.08 o 
 -12   0   6       32.95       26.73     10.69 o 
 -10   0   6        6.33        5.35      8.02 o 
  -8   0   6      338.87      398.27     21.38 o 
  -6   0   6      419.06      384.70     22.72 o 
  -4   0   6      218.54      246.81     16.04 o 
  -2   0   6    13465.03    13662.12    175.50 o 
   0   0   6    28813.49    29441.72    367.44 o 
   2   0   6    14443.63    14113.33    256.61 o 
   4   0   6     1372.84     1342.17     30.74 o 
   6   0   6       41.52       42.92      5.08 o 
   8   0   6     3652.67     3687.22     47.53 o 
  10   0   6     6039.73     6113.06     72.73 o 
  12   0   6       13.59       16.77      5.01 o 
  14   0   6     4066.52     4308.84    112.27 o 
  16   0   6      939.26      972.96     48.11 o 
  18   0   6      129.46      122.96     21.38 o 
 -23   1   6      296.08      279.47     21.07 o 
 -21   1   6      962.50      986.94     28.38 o 
 -19   1   6        6.46       -0.24      5.61 o 
 -17   1   6     2637.63     2553.36     42.10 o 
 -15   1   6       55.68       44.77      7.09 o 
 -13   1   6      304.79      274.48      8.73 o 
 -11   1   6     3688.94     3729.75     62.29 o 
  -9   1   6      869.48      834.00     22.68 o 
  -7   1   6        0.06        8.40      3.89 o 
  -5   1   6     1396.50     1235.08     15.92 o 
  -3   1   6      450.21      428.34      8.64 o 
  -1   1   6     1218.78     1180.58     19.40 o 
   1   1   6     2053.70     2199.35     27.39 o 
   3   1   6       28.98       16.93      3.50 o 
   5   1   6     1512.48     1539.21     22.66 o 
   7   1   6       58.73       75.42      4.58 o 
   9   1   6     3654.02     3620.07     53.52 o 
  11   1   6      221.81      234.50     10.44 o 
  13   1   6     5477.66     5589.62     99.54 o 
  15   1   6      288.08      294.13     12.40 o 
  17   1   6       44.27       36.94     10.27 o 
 -22   2   6        0.24       -1.53      6.58 o 
 -20   2   6      404.12      399.02     25.39 o 
 -18   2   6      507.10      527.40     17.29 o 
 -16   2   6      741.99      768.13     20.41 o 
 -14   2   6      110.21      125.58      9.70 o 
 -12   2   6      199.24      193.90     11.25 o 
 -10   2   6        7.98        6.79      4.11 o 
  -8   2   6       48.93       53.36      6.58 o 
  -6   2   6       11.93        5.96      4.11 o 
  -4   2   6     1938.92     1760.89     27.69 o 
  -2   2   6     4745.65     4642.37     68.97 o 
   0   2   6     4119.93     4051.45     50.93 o 
   2   2   6      449.80      414.37     12.35 o 
   4   2   6     8790.77     9191.29     86.01 o 
   6   2   6      309.64      273.22     15.65 o 
   8   2   6      527.46      536.04     13.26 o 
  10   2   6     1001.99     1017.34     23.63 o 
  12   2   6     2460.77     2406.43     42.27 o 
  14   2   6      146.33      168.47     10.85 o 
  16   2   6      612.21      610.99     18.57 o 
 -21   3   6     1083.92     1100.87     70.83 o 
 -19   3   6     1465.77     1563.32     42.50 o 
 -17   3   6     2257.28     2115.20     81.53 o 
 -15   3   6      107.06       97.90      9.00 o 
 -13   3   6       37.38       28.68      6.17 o 
 -11   3   6     1671.78     1692.37     30.16 o 
  -9   3   6      494.72      466.42     15.43 o 
  -7   3   6     2967.83     2963.42     36.37 o 
  -5   3   6     2490.56     2578.25     32.35 o 
  -3   3   6     5493.05     5520.37     65.64 o 
  -1   3   6      461.60      410.81      9.78 o 
   1   3   6     2792.27     2763.93     31.75 o 
   3   3   6     1067.19     1058.93     21.24 o 
   5   3   6     1589.07     1504.62     26.34 o 
   7   3   6     2067.00     2089.77     35.99 o 
   9   3   6     4708.16     4579.51     63.24 o 
  11   3   6     2797.47     2883.93     47.26 o 
  13   3   6     2939.83     2764.83     63.41 o 
  15   3   6        1.92        6.42      7.94 o 
 -20   4   6       13.30       10.69      9.45 o 
 -18   4   6      377.18      404.84     21.67 o 
 -16   4   6      573.64      584.70     25.46 o 
 -14   4   6      812.51      811.89     28.35 o 
 -12   4   6       94.69      124.94     11.18 o 
 -10   4   6        0.20        0.73      5.01 o 
  -8   4   6       19.18       34.03      6.58 o 
  -6   4   6     1213.03     1218.36     24.69 o 
  -4   4   6     1142.42     1154.07     21.97 o 
  -2   4   6      999.74     1059.32     17.92 o 
   0   4   6      661.71      656.00     16.84 o 
   2   4   6      536.13      550.89     15.73 o 
   4   4   6      460.29      527.45     21.38 o 
   6   4   6     4010.41     3910.63     57.10 o 
   8   4   6       61.05       54.30      8.14 o 
  10   4   6       19.54       21.45      5.69 o 
  12   4   6        3.78        0.24      8.13 o 
  14   4   6        7.49        0.27      5.50 o 
 -17   5   6       68.65       68.26     13.36 o 
 -15   5   6     2140.28     2239.99     52.82 o 
 -13   5   6      347.42      347.73     21.19 o 
 -11   5   6      505.88      557.43     23.57 o 
  -9   5   6     1455.23     1409.59     28.70 o 
  -7   5   6      320.09      297.79     15.38 o 
  -5   5   6      793.30      781.35     19.25 o 
  -3   5   6      314.67      332.68     13.31 o 
  -1   5   6     1910.20     1959.32     34.82 o 
   1   5   6      679.59      672.47     24.57 o 
   3   5   6     4144.67     4078.30     73.71 o 
   5   5   6        1.58        0.00      4.63 o 
   7   5   6     7098.17     7161.45     94.11 o 
   9   5   6     1459.61     1419.29     38.45 o 
  11   5   6     1043.97     1070.82     35.03 o 
 -14   6   6        4.10       -0.33      6.88 o 
 -12   6   6      552.88      561.53     40.09 o 
 -10   6   6      917.84      909.76     30.06 o 
  -8   6   6        7.84        6.49      6.42 o 
  -6   6   6        3.34        2.67     10.69 o 
  -4   6   6      209.29      219.81     26.73 o 
  -2   6   6     2222.74     2158.11     50.06 o 
   0   6   6      149.08      174.76     17.37 o 
   2   6   6     1931.76     1866.14     37.53 o 
   4   6   6      884.79      828.95     24.69 o 
   6   6   6        5.96       16.99      6.58 o 
   8   6   6       13.83        9.78      5.78 o 
  -3   7   6      561.84      505.19     34.75 o 
  -1   7   6       80.56       95.29     13.64 o 
   1   7   6       64.63       61.56      9.70 o 
   3   7   6      916.51      885.71     27.23 o 
 -23   1   7      273.86      292.46     17.45 o 
 -21   1   7      495.30      477.52     15.67 o 
 -19   1   7       59.11       92.43     10.21 o 
 -17   1   7     2893.92     2897.43     46.74 o 
 -15   1   7      135.22      128.53     10.21 o 
 -13   1   7     4784.12     4704.09     76.53 o 
 -11   1   7      420.64      390.91     17.01 o 
  -9   1   7     4396.28     4027.53    116.27 o 
  -7   1   7    11569.20    11845.75    128.81 o 
  -5   1   7       60.82       59.64      6.94 o 
  -3   1   7     4143.61     4118.75     43.71 o 
  -1   1   7     2329.50     2195.69     27.83 o 
   1   1   7       17.72       41.27      4.25 o 
   3   1   7    13748.40    13888.55    128.95 o 
   5   1   7     1054.31      932.19     17.30 o 
   7   1   7     2603.66     2676.12     27.29 o 
   9   1   7     3027.62     3103.10     39.93 o 
  11   1   7     1945.31     1972.39     30.52 o 
  13   1   7        0.01       -1.78      3.38 o 
  15   1   7       63.23       67.47     13.36 o 
  17   1   7      342.70      388.03     52.12 o 
 -22   2   7      198.54      227.49     18.90 o 
 -20   2   7       10.60       16.63      8.35 o 
 -18   2   7      623.05      601.70     18.85 o 
 -16   2   7      339.30      358.38     14.86 o 
 -14   2   7       18.43       10.69      5.50 o 
 -12   2   7        4.73        4.28      5.50 o 
 -10   2   7      196.87      195.51     26.55 o 
  -8   2   7      232.44      210.76     10.01 o 
  -6   2   7     8868.62     8864.66    101.21 o 
  -4   2   7     9343.48     9106.04    125.59 o 
  -2   2   7     4651.66     4538.76     69.86 o 
   0   2   7      947.18      979.23     20.06 o 
   2   2   7     3588.93     3533.74     47.31 o 
   4   2   7      395.03      396.45     13.31 o 
   6   2   7      600.02      574.19     16.41 o 
   8   2   7       90.99      110.50     12.73 o 
  10   2   7      442.70      426.99     13.99 o 
  12   2   7      152.15      133.91      9.96 o 
  14   2   7       20.01       41.38      6.48 o 
  16   2   7       54.89       53.04      7.72 o 
 -21   3   7       92.09       75.48     13.23 o 
 -19   3   7       53.24       49.35     10.27 o 
 -17   3   7      318.19      328.58     25.39 o 
 -15   3   7      206.85      237.32     14.63 o 
 -13   3   7     1436.34     1458.54     43.06 o 
 -11   3   7      550.74      539.68     16.84 o 
  -9   3   7      268.15      296.54     26.42 o 
  -7   3   7       31.15       19.63      4.69 o 
  -5   3   7     3143.62     3310.91     39.65 o 
  -3   3   7       97.43       81.67      6.58 o 
  -1   3   7     1673.87     1702.35     23.92 o 
   1   3   7      525.97      480.92     14.35 o 
   3   3   7      209.79      201.51     10.80 o 
   5   3   7     1154.12     1119.67     45.44 o 
   7   3   7       16.57       13.12      5.01 o 
   9   3   7      304.75      306.01     15.90 o 
  11   3   7      816.95      777.88     22.50 o 
  13   3   7        2.70        1.70      5.01 o 
  15   3   7       12.53        4.76      5.31 o 
 -20   4   7      399.78      408.34     24.35 o 
 -18   4   7      294.79      305.76     21.67 o 
 -16   4   7      466.94      451.30     42.77 o 
 -14   4   7      715.48      715.32     27.36 o 
 -12   4   7       36.36       53.50      8.20 o 
 -10   4   7     1501.36     1571.96     44.04 o 
  -8   4   7     3861.32     3845.76     46.66 o 
  -6   4   7     4043.46     3975.13     47.31 o 
  -4   4   7     4051.84     4055.89     53.69 o 
  -2   4   7     2743.05     2621.79     42.75 o 
   0   4   7     4266.65     4382.14     86.58 o 
   2   4   7     2021.75     2000.92     33.73 o 
   4   4   7      231.75      250.39     40.09 o 
   6   4   7     4520.53     4371.38     72.83 o 
   8   4   7       46.68       39.09      6.58 o 
  10   4   7      254.58      229.28     14.86 o 
  12   4   7       59.29       40.15      7.72 o 
 -17   5   7       50.56       33.10     13.36 o 
 -15   5   7       90.45       99.86     14.08 o 
 -13   5   7     3898.10     3864.92     73.64 o 
 -11   5   7     1861.43     1949.45     46.05 o 
  -9   5   7      888.49      945.79     23.05 o 
  -7   5   7      203.36      219.27     11.65 o 
  -5   5   7      198.51      208.93     11.67 o 
  -3   5   7      221.96      225.24     15.98 o 
  -1   5   7      362.84      382.57     15.20 o 
   1   5   7     2582.98     2354.90     72.17 o 
   3   5   7     3478.92     3408.05     93.55 o 
   5   5   7       42.72       51.34      8.14 o 
   7   5   7     1321.73     1255.37     30.86 o 
   9   5   7       64.43       63.13      9.26 o 
  11   5   7      186.00      170.93     18.87 o 
 -14   6   7      575.20      575.44     52.12 o 
 -12   6   7      309.68      362.20     24.35 o 
 -10   6   7     2704.22     2852.25     59.34 o 
  -8   6   7      424.03      441.04     29.40 o 
  -6   6   7       91.90       97.03     18.71 o 
  -4   6   7     4232.00     4189.54    102.91 o 
  -2   6   7       37.29       45.29     10.69 o 
   0   6   7     3582.92     3377.63     74.84 o 
   2   6   7      261.62      284.34     38.67 o 
   4   6   7     1593.34     1562.04     35.49 o 
   6   6   7       83.53       97.38     11.25 o 
  -5   7   7       52.93       50.79     16.04 o 
  -3   7   7     2321.47     2189.17     77.52 o 
  -1   7   7       70.07       43.18     10.27 o 
 -22   0   8        0.40        0.00      7.56 o 
 -20   0   8     3079.46     2887.22     70.83 o 
 -18   0   8      101.56       82.86     16.04 o 
 -16   0   8      934.76      964.95     40.09 o 
 -14   0   8     1242.72     1320.45     48.11 o 
 -12   0   8     3904.00     4057.58     98.90 o 
 -10   0   8      599.97      542.61     29.40 o 
  -8   0   8    51188.59    51273.11    916.83 o 
  -6   0   8    15915.49    15946.89    205.37 o 
  -4   0   8    14732.20    15086.61    195.07 o 
  -2   0   8      251.24      266.94     11.68 o 
   0   0   8      998.37     1002.80     25.05 o 
   2   0   8      150.25      155.60     17.37 o 
   4   0   8      907.57      946.79     27.36 o 
   6   0   8     7317.92     7142.58    172.41 o 
   8   0   8      336.77      364.08     11.59 o 
  10   0   8      979.74      916.83     42.77 o 
  12   0   8        0.52       16.04     13.36 o 
  14   0   8     3094.67     2886.82     90.88 o 
  16   0   8      672.02      697.65     42.77 o 
 -23   1   8     2184.21     2141.04     49.77 o 
 -21   1   8        0.12        9.05      7.80 o 
 -19   1   8      527.37      476.17     17.96 o 
 -17   1   8      170.63      163.11     19.54 o 
 -15   1   8     1885.89     1803.75     50.79 o 
 -13   1   8      890.96      865.16     27.36 o 
 -11   1   8      965.94      923.67     28.35 o 
  -9   1   8      262.26      248.06     54.80 o 
  -7   1   8      812.04      820.77     17.49 o 
  -5   1   8       37.63       35.33      3.51 o 
  -3   1   8      928.28      927.90     15.84 o 
  -1   1   8      213.50      199.09      7.85 o 
   1   1   8      275.19      251.78     10.86 o 
   3   1   8     2111.81     2139.23     29.36 o 
   5   1   8      228.05      248.29     10.19 o 
   7   1   8        6.44        7.69      3.53 o 
   9   1   8     2174.13     2228.26     29.03 o 
  11   1   8      961.21      946.53     19.91 o 
  13   1   8      822.28      825.76     30.74 o 
  15   1   8      215.01      232.52     20.79 o 
 -22   2   8      295.52      298.62     25.39 o 
 -20   2   8      955.53      941.46     33.04 o 
 -18   2   8     1395.61     1423.27     31.27 o 
 -16   2   8      286.82      276.07     15.28 o 
 -14   2   8     4791.61     4828.44     96.23 o 
 -12   2   8      808.92      760.66     20.54 o 
 -10   2   8     2604.46     2615.62     61.48 o 
  -8   2   8      100.85       92.64      8.03 o 
  -6   2   8     4731.53     4634.92     59.90 o 
  -4   2   8      270.93      259.25      8.75 o 
  -2   2   8     1120.07     1120.22     23.44 o 
   0   2   8      639.96      702.03     21.67 o 
   2   2   8      817.17      917.74     40.74 o 
   4   2   8     1338.76     1358.97     23.03 o 
   6   2   8      174.03      163.34      9.64 o 
   8   2   8      122.04      125.78      8.96 o 
  10   2   8     1551.66     1485.60     27.28 o 
  12   2   8       26.22       27.96      6.09 o 
  14   2   8      128.87      136.18     10.85 o 
 -21   3   8      679.50      730.60     50.79 o 
 -19   3   8      682.51      674.93     28.35 o 
 -17   3   8     2307.95     2260.35     52.92 o 
 -15   3   8      794.10      802.41     21.88 o 
 -13   3   8     5051.95     5025.07     68.34 o 
 -11   3   8     3581.63     3603.85     57.17 o 
  -9   3   8      192.44      210.03     12.59 o 
  -7   3   8      223.71      231.70      9.69 o 
  -5   3   8       27.08       32.96      6.81 o 
  -3   3   8       49.43       35.84      5.01 o 
  -1   3   8      792.68      765.02     16.50 o 
   1   3   8     3548.22     3499.78     49.83 o 
   3   3   8      147.33      160.83     16.27 o 
   5   3   8      166.83      157.06     14.08 o 
   7   3   8      297.34      332.57     17.38 o 
   9   3   8      648.37      640.45     20.54 o 
  11   3   8      914.16      937.46     32.31 o 
  13   3   8      476.54      509.16     17.22 o 
 -20   4   8        8.57       12.88     10.27 o 
 -18   4   8       19.55       16.57     17.37 o 
 -16   4   8     1557.55     1598.80     43.35 o 
 -14   4   8       37.82       38.64     10.27 o 
 -12   4   8        5.11       -1.34      6.62 o 
 -10   4   8      187.62      204.12     13.46 o 
  -8   4   8      951.65      995.90     19.98 o 
  -6   4   8     1476.24     1549.74     25.49 o 
  -4   4   8       51.27       50.61      6.11 o 
  -2   4   8        2.26        9.36      5.67 o 
   0   4   8       46.92       51.10     13.30 o 
   2   4   8       98.90       97.58     11.34 o 
   4   4   8      360.20      333.65     17.88 o 
   6   4   8      529.66      546.07     24.39 o 
   8   4   8     1098.23     1027.56     34.29 o 
  10   4   8       94.31       82.11     11.16 o 
  12   4   8      823.07      764.67     24.60 o 
 -17   5   8     2899.64     2917.88     65.02 o 
 -15   5   8     2229.48     2222.32     64.15 o 
 -13   5   8      152.82      122.14     30.74 o 
 -11   5   8     2787.23     2954.62     69.50 o 
  -9   5   8      756.88      748.31     21.97 o 
  -7   5   8     1121.29     1069.51     21.95 o 
  -5   5   8      460.10      512.34     29.40 o 
  -3   5   8       24.73       31.78      8.35 o 
  -1   5   8     2286.01     2332.77     51.95 o 
   1   5   8      105.16      107.99     13.23 o 
   3   5   8       37.83       42.04      9.45 o 
   5   5   8       11.21       17.82      8.40 o 
   7   5   8      732.40      723.76     23.63 o 
   9   5   8        4.28        3.74      5.50 o 
 -12   6   8      468.54      469.22     23.57 o 
 -10   6   8      303.65      384.91     34.75 o 
  -8   6   8      962.62     1015.73     48.11 o 
  -6   6   8       38.26       59.75     10.58 o 
  -4   6   8      687.36      630.82     37.42 o 
  -2   6   8      670.51      652.21     37.42 o 
   0   6   8      522.47      539.56     24.57 o 
   2   6   8       58.40       34.51     10.27 o 
   4   6   8       13.74       11.10      7.08 o 
 -23   1   9        0.45       20.05     12.03 o 
 -21   1   9     1550.77     1594.65     47.52 o 
 -19   1   9     3440.83     3281.63     53.48 o 
 -17   1   9      773.50      781.10     28.35 o 
 -15   1   9     3697.10     3652.02     86.87 o 
 -13   1   9      146.84      149.69     15.12 o 
 -11   1   9      702.57      684.33     30.74 o 
  -9   1   9       98.06       97.33     12.18 o 
  -7   1   9      160.17      169.93      8.73 o 
  -5   1   9      146.90      147.38      5.84 o 
  -3   1   9       11.09        8.94      3.44 o 
  -1   1   9     1644.21     1603.10     24.72 o 
   1   1   9      363.88      389.67     12.01 o 
   3   1   9     2571.78     2542.54     60.99 o 
   5   1   9      840.84      826.37     17.60 o 
   7   1   9     2974.40     2939.57     35.06 o 
   9   1   9     1680.14     1664.27     24.93 o 
  11   1   9     4718.61     4583.50     66.56 o 
  13   1   9     1383.53     1321.23     41.58 o 
 -22   2   9       69.20       84.39     15.12 o 
 -20   2   9      436.14      438.48     18.39 o 
 -18   2   9      329.10      339.16     21.35 o 
 -16   2   9       26.83       28.51      7.72 o 
 -14   2   9     1620.55     1651.50     48.61 o 
 -12   2   9       27.48       25.39      9.45 o 
 -10   2   9      177.95      186.24     17.01 o 
  -8   2   9       11.63        9.85      4.50 o 
  -6   2   9      977.21     1042.48     50.41 o 
  -4   2   9       75.39       74.67      5.68 o 
  -2   2   9     1129.31     1176.66     25.85 o 
   0   2   9     4836.67     4731.41     61.12 o 
   2   2   9     2152.11     2173.52     31.01 o 
   4   2   9      196.31      179.26      9.96 o 
   6   2   9        0.37       -2.48      4.69 o 
   8   2   9     1076.64     1084.07     22.31 o 
  10   2   9     1457.46     1442.36     27.18 o 
  12   2   9      128.97      167.42     15.05 o 
 -21   3   9      271.68      254.94     21.67 o 
 -19   3   9       52.31       65.16     20.05 o 
 -17   3   9      118.70      109.59     10.80 o 
 -15   3   9        2.15       -4.81      5.50 o 
 -13   3   9      380.67      398.27     16.41 o 
 -11   3   9     1117.46     1170.91     26.72 o 
  -9   3   9      593.39      603.40     21.61 o 
  -7   3   9       80.62       82.09      7.47 o 
  -5   3   9       29.66       45.08      5.53 o 
  -3   3   9      101.87       89.89      6.89 o 
  -1   3   9      709.06      753.93     33.41 o 
   1   3   9      340.55      360.89     16.37 o 
   3   3   9       61.72       63.46      7.72 o 
   5   3   9      849.67      842.02     28.35 o 
   7   3   9      361.06      352.27     20.29 o 
   9   3   9     1279.36     1278.00     26.27 o 
  11   3   9        0.37        5.71      5.31 o 
 -18   4   9     3870.46     3994.43     82.86 o 
 -16   4   9      105.22      101.44     14.08 o 
 -14   4   9      278.58      275.85     15.90 o 
 -12   4   9      255.86      273.40     15.28 o 
 -10   4   9      172.57      170.59     12.15 o 
  -8   4   9      539.47      560.56     15.15 o 
  -6   4   9       30.34       39.56      6.09 o 
  -4   4   9      447.96      449.08     18.90 o 
  -2   4   9     1094.70     1068.34     30.24 o 
   0   4   9     3170.82     3142.43     66.55 o 
   2   4   9      461.38      397.16     18.90 o 
   4   4   9     3980.64     3973.17     75.60 o 
   6   4   9      972.58      964.73     30.82 o 
   8   4   9       77.65       93.41     10.21 o 
  10   4   9     1812.44     1742.40     38.52 o 
 -15   5   9      851.58      856.73     33.41 o 
 -13   5   9      261.78      285.67     20.53 o 
 -11   5   9       45.13       64.15      9.40 o 
  -9   5   9      393.34      428.65     16.84 o 
  -7   5   9       16.58        8.52      7.41 o 
  -5   5   9        0.80       -6.82      6.82 o 
  -3   5   9     1574.69     1630.60     52.12 o 
  -1   5   9     2464.22     2461.81     77.52 o 
   1   5   9      102.09      121.44     14.70 o 
   3   5   9       72.47       85.05     12.18 o 
   5   5   9      109.95      110.99     11.25 o 
   7   5   9       37.03       33.17      9.71 o 
 -10   6   9      266.36      275.32     32.08 o 
  -8   6   9      473.16      451.73     32.08 o 
  -6   6   9      576.25      606.52     22.50 o 
  -4   6   9      475.01      457.08     32.08 o 
  -2   6   9        8.22       -8.02     10.69 o 
   0   6   9      569.50      574.74     26.46 o 
   2   6   9      733.58      732.14     30.24 o 
 -22   0  10        2.59       13.36      9.45 o 
 -20   0  10        6.11       21.38     13.36 o 
 -18   0  10      113.34      144.34     21.38 o 
 -16   0  10      327.73      315.41     29.40 o 
 -14   0  10        0.75      -10.69     10.69 o 
 -12   0  10       33.27       21.38     13.36 o 
 -10   0  10     1164.87     1173.44     48.11 o 
  -8   0  10        5.67        0.00     10.69 o 
  -6   0  10     9812.68     9970.21    208.49 o 
  -4   0  10     9606.90     9415.54    131.66 o 
  -2   0  10     3294.63     3147.05     98.90 o 
   0   0  10     1178.07     1248.96     31.47 o 
   2   0  10      765.99      779.32     25.05 o 
   4   0  10     3823.19     3811.60     68.81 o 
   6   0  10     2800.47     2868.88     57.62 o 
   8   0  10      443.47      425.53     21.67 o 
  10   0  10     1832.10     1924.55     69.50 o 
  12   0  10       15.73       21.38     13.36 o 
 -21   1  10      931.40      910.49     31.90 o 
 -19   1  10       68.46       60.10     19.84 o 
 -17   1  10      213.07      214.14     18.90 o 
 -15   1  10      761.43      752.35     27.36 o 
 -13   1  10      475.73      445.66     26.73 o 
 -11   1  10      232.80      226.58     17.88 o 
  -9   1  10     1103.48     1050.49     32.13 o 
  -7   1  10      425.99      419.29     17.55 o 
  -5   1  10       45.03       50.41      6.55 o 
  -3   1  10      767.50      803.75     18.13 o 
  -1   1  10       57.09       78.93      8.49 o 
   1   1  10      857.02      822.19     27.78 o 
   3   1  10        4.44       10.35      4.96 o 
   5   1  10     2178.18     2125.08     38.05 o 
   7   1  10      235.67      205.57     10.23 o 
   9   1  10     3521.72     3459.02     41.47 o 
  11   1  10      967.73      977.78     34.02 o 
 -20   2  10       15.18       16.04      7.72 o 
 -18   2  10      203.99      212.93     14.86 o 
 -16   2  10       12.33        7.83      6.58 o 
 -14   2  10       36.72       27.62      7.72 o 
 -12   2  10      126.33      140.34     15.12 o 
 -10   2  10       95.84      124.51     24.06 o 
  -8   2  10     1720.54     1686.94     31.04 o 
  -6   2  10     2266.47     2217.18     37.71 o 
  -4   2  10     1700.55     1624.74     30.91 o 
  -2   2  10      537.55      523.14     14.25 o 
   0   2  10     5504.63     5521.44     62.28 o 
   2   2  10       98.61      101.88      9.70 o 
   4   2  10      638.91      647.81     16.67 o 
   6   2  10      767.75      793.23     19.02 o 
   8   2  10      704.23      677.46     18.28 o 
  10   2  10        1.84        1.72      5.79 o 
 -19   3  10       66.83       59.45     13.36 o 
 -17   3  10       12.09       18.42      7.41 o 
 -15   3  10      894.80      864.17     33.58 o 
 -13   3  10      369.51      386.21     16.41 o 
 -11   3  10     1345.91     1409.02     30.32 o 
  -9   3  10        3.84       -4.69      4.69 o 
  -7   3  10     5787.42     5721.23    100.70 o 
  -5   3  10      323.65      337.22     11.89 o 
  -3   3  10     1171.29     1180.05     26.91 o 
  -1   3  10      440.75      452.23     30.74 o 
   1   3  10      692.47      690.16     18.99 o 
   3   3  10     2180.92     2237.51     34.72 o 
   5   3  10     3072.88     2922.88     48.34 o 
   7   3  10     1368.67     1361.18     27.05 o 
   9   3  10      848.54      806.39     22.24 o 
 -18   4  10      575.45      528.87     34.75 o 
 -16   4  10      102.64      101.57     14.08 o 
 -14   4  10       42.95       62.33      9.70 o 
 -12   4  10       55.72       74.43     10.21 o 
 -10   4  10      568.96      602.87     25.54 o 
  -8   4  10      146.78      163.42     10.19 o 
  -6   4  10      754.66      754.45     21.88 o 
  -4   4  10       24.12       23.57      7.62 o 
  -2   4  10      605.99      597.41     22.68 o 
   0   4  10      245.38      277.92     17.88 o 
   2   4  10     2079.31     2111.87     49.14 o 
   4   4  10      438.85      411.24     21.67 o 
   6   4  10        8.44        8.91      6.17 o 
   8   4  10      108.59      101.26     10.80 o 
 -13   5  10     2026.86     2076.55     50.93 o 
 -11   5  10      415.56      449.20     18.39 o 
  -9   5  10      819.32      843.06     24.60 o 
  -7   5  10      623.92      627.44     21.50 o 
  -5   5  10     1437.16     1452.57     33.35 o 
  -3   5  10     1011.12     1058.40     36.09 o 
  -1   5  10     2150.06     2108.98     72.17 o 
   1   5  10        9.43        6.68     12.03 o 
   3   5  10     4891.70     4816.22    132.31 o 
   5   5  10      327.32      340.01     18.99 o 
  -6   6  10     1578.87     1591.41     46.28 o 
  -4   6  10       74.13       77.52     18.71 o 
 -21   1  11     1141.09     1201.39     31.87 o 
 -19   1  11       15.88       12.15     10.27 o 
 -17   1  11     2734.35     2771.73     61.41 o 
 -15   1  11      625.25      662.11     27.36 o 
 -13   1  11     3744.81     3646.63     70.86 o 
 -11   1  11     5499.27     5202.43    105.58 o 
  -9   1  11        2.32       -6.53      8.35 o 
  -7   1  11     1691.28     1661.03     68.16 o 
  -5   1  11      312.84      328.85     22.03 o 
  -3   1  11       11.56       13.75      6.32 o 
  -1   1  11     5468.04     5461.65     61.75 o 
   1   1  11        1.31        7.42      4.96 o 
   3   1  11      633.48      637.56     17.46 o 
   5   1  11      442.29      468.52     16.10 o 
   7   1  11     1895.41     1902.98     31.64 o 
   9   1  11       18.12       20.31     18.71 o 
 -20   2  11      133.82      141.39     13.72 o 
 -18   2  11        1.24        8.02      7.72 o 
 -16   2  11      138.92      138.72     15.06 o 
 -14   2  11      367.53      382.25     20.79 o 
 -12   2  11      386.46      414.89     21.67 o 
 -10   2  11     3043.58     3053.98     62.37 o 
  -8   2  11     1905.04     1921.10     46.28 o 
  -6   2  11      668.99      688.44     19.59 o 
  -4   2  11       10.45        6.83      5.96 o 
  -2   2  11     2904.84     2892.79     46.50 o 
   0   2  11      101.37       94.14      8.30 o 
   2   2  11       47.07       36.26      6.42 o 
   4   2  11      119.96      131.24     11.25 o 
   6   2  11      896.73      847.99     23.63 o 
   8   2  11      161.82      156.75     15.71 o 
 -19   3  11      455.72      495.08     30.74 o 
 -17   3  11      792.52      782.52     24.60 o 
 -15   3  11      119.87      129.84     12.15 o 
 -13   3  11      218.55      216.54     15.28 o 
 -11   3  11       12.18       12.22      6.58 o 
  -9   3  11     1906.79     1948.72     31.05 o 
  -7   3  11       53.65       57.99      9.65 o 
  -5   3  11      847.49      848.33     23.44 o 
  -3   3  11       10.79        3.86      5.96 o 
  -1   3  11       58.73       73.41      9.26 o 
   1   3  11      414.75      414.33     18.90 o 
   3   3  11       21.82       18.12     17.37 o 
   5   3  11      172.49      179.39     13.72 o 
   7   3  11      356.42      355.34     15.48 o 
 -16   4  11        0.44        1.07      8.90 o 
 -14   4  11     1747.58     1815.13     44.69 o 
 -12   4  11     1776.31     1885.64     38.52 o 
 -10   4  11     1679.76     1726.18     47.38 o 
  -8   4  11     1445.66     1420.27     57.12 o 
  -6   4  11     1229.43     1186.86     29.66 o 
  -4   4  11     2418.05     2519.61     44.60 o 
  -2   4  11      693.62      701.96     23.55 o 
   0   4  11       75.54       64.15     16.04 o 
   2   4  11     1705.43     1665.27     61.48 o 
   4   4  11      780.69      744.19     29.25 o 
   6   4  11       38.81       28.01      9.28 o 
 -11   5  11      108.41      105.14     15.98 o 
  -9   5  11        4.49        9.50      7.62 o 
  -7   5  11      181.40      164.09     26.22 o 
  -5   5  11      116.06      136.55     19.59 o 
  -3   5  11     1313.25     1249.54     40.34 o 
  -1   5  11     3095.35     2988.39     90.88 o 
   1   5  11        5.51       -5.35     10.69 o 
 -20   0  12      834.24     1061.17     53.46 o 
 -18   0  12      962.53      946.23     48.11 o 
 -16   0  12      788.85      791.20     42.77 o 
 -14   0  12       62.07       85.54     18.71 o 
 -12   0  12     9657.48     9146.94    203.15 o 
 -10   0  12     5829.27     5084.01    128.30 o 
  -8   0  12     8588.75     8484.04    189.78 o 
  -6   0  12       15.29       21.38     16.04 o 
  -4   0  12       60.18       77.52     18.71 o 
  -2   0  12      714.21      740.42     40.09 o 
   0   0  12     1923.76     1941.15     43.67 o 
   2   0  12     3886.61     3883.60    106.92 o 
   4   0  12       92.16      105.20     16.04 o 
   6   0  12     1197.91     1133.01     72.17 o 
   8   0  12      407.20      478.00     25.46 o 
 -19   1  12     1092.56     1113.34     37.80 o 
 -17   1  12      314.84      328.33     23.57 o 
 -15   1  12      315.73      309.57     21.67 o 
 -13   1  12        0.60        9.36      9.45 o 
 -11   1  12      416.88      404.80     45.44 o 
  -9   1  12       62.24       58.81     12.18 o 
  -7   1  12      277.28      285.43     20.79 o 
  -5   1  12       31.96       50.95     16.04 o 
  -3   1  12      176.67      173.92     12.93 o 
  -1   1  12      328.29      356.64     16.84 o 
   1   1  12      254.02      234.19     12.43 o 
   3   1  12        2.45       -2.82      5.03 o 
   5   1  12      761.37      764.65     21.17 o 
   7   1  12      304.17      315.34     16.19 o 
 -18   2  12     2632.80     2705.19     50.88 o 
 -16   2  12       60.10       84.15     12.30 o 
 -14   2  12      687.92      645.75     28.35 o 
 -12   2  12       11.28       12.39     10.69 o 
 -10   2  12     1352.13     1342.32     49.45 o 
  -8   2  12        6.47       15.79     10.27 o 
  -6   2  12      332.13      324.23     22.68 o 
  -4   2  12      479.12      426.31     16.41 o 
  -2   2  12       29.73       40.65      8.03 o 
   0   2  12     1424.62     1407.35     31.59 o 
   2   2  12      183.49      184.57     14.72 o 
   4   2  12      450.99      419.23     20.32 o 
   6   2  12     1317.54     1302.53     38.71 o 
 -17   3  12     2602.82     2693.23     50.88 o 
 -15   3  12      861.83      826.20     25.69 o 
 -13   3  12        0.50        3.34     11.50 o 
 -11   3  12       54.25       60.76      9.69 o 
  -9   3  12        2.30       -5.35      6.30 o 
  -7   3  12        2.17       11.66     10.27 o 
  -5   3  12       95.21       89.10     10.86 o 
  -3   3  12      241.88      233.94     15.62 o 
  -1   3  12      950.98      937.79     38.96 o 
   1   3  12      122.65      126.26     13.16 o 
   3   3  12      167.41      179.09     24.06 o 
   5   3  12      524.12      507.35     23.57 o 
 -14   4  12      191.31      186.79     15.28 o 
 -12   4  12      241.27      240.58     15.73 o 
 -10   4  12      554.61      589.65     28.16 o 
  -8   4  12      258.57      242.33     16.10 o 
  -6   4  12       45.36       55.18      9.26 o 
  -4   4  12       19.21       21.50      7.78 o 
  -2   4  12        1.54        4.25      7.62 o 
   0   4  12      267.60      272.64     22.45 o 
   2   4  12       56.84       61.48     18.71 o 
 -17   1  13      371.58      378.27     26.46 o 
 -15   1  13      185.31      204.07     19.78 o 
 -13   1  13        9.28       -2.67      9.45 o 
 -11   1  13      423.55      445.66     29.40 o 
  -9   1  13      730.48      669.65     28.35 o 
  -7   1  13      669.76      677.09     33.41 o 
  -5   1  13     1147.71     1199.19     38.71 o 
  -3   1  13      380.05      402.85     36.09 o 
  -1   1  13      875.95      867.46     33.04 o 
   1   1  13      627.69      660.42     22.38 o 
   3   1  13     2339.66     2303.31     44.54 o 
   5   1  13      966.48     1014.22     24.83 o 
 -16   2  13       73.90       65.58     14.08 o 
 -14   2  13      132.77      157.71     17.88 o 
 -12   2  13        0.54       11.91     16.04 o 
 -10   2  13      117.26      116.45     15.98 o 
  -8   2  13      373.07      443.75     34.75 o 
  -6   2  13     1246.06     1210.08     38.71 o 
  -4   2  13     1995.65     2038.94     54.80 o 
  -2   2  13      740.54      723.51     22.74 o 
   0   2  13      101.32      128.63     12.93 o 
   2   2  13      237.54      237.76     16.28 o 
   4   2  13     1153.19     1129.45     38.44 o 
 -15   3  13       92.98      110.65     19.78 o 
 -13   3  13      714.97      713.49     24.60 o 
 -11   3  13       36.12       38.47      9.00 o 
  -9   3  13        0.16        5.57     10.88 o 
  -7   3  13      122.81      140.74     17.88 o 
  -5   3  13      511.76      482.03     26.97 o 
  -3   3  13      232.94      242.76     15.90 o 
  -1   3  13      211.47      221.10     15.62 o 
   1   3  13      422.87      455.13     25.66 o 
 -10   4  13      189.54      224.11     21.67 o 
  -8   4  13      606.45      646.12     30.06 o 
  -6   4  13     1161.87     1184.23     39.56 o 
  -4   4  13     1792.94     1778.16     61.89 o 
  -2   4  13      319.30      287.09     23.12 o 
 -16   0  14       87.68      125.63     24.06 o 
 -14   0  14     1548.74     1526.27     64.15 o 
 -12   0  14       16.64       50.79     18.71 o 
 -10   0  14     5434.22     5423.48    141.67 o 
  -8   0  14     2040.03     2079.58     74.84 o 
  -6   0  14      716.33      815.26     45.44 o 
  -4   0  14     1273.53     1261.65     58.81 o 
  -2   0  14      769.65      791.20     48.11 o 
   0   0  14     1895.72     1967.31     74.84 o 
   2   0  14      516.94      478.46     37.42 o 
 -15   1  14      451.72      515.29     62.82 o 
 -13   1  14      679.64      676.27     30.24 o 
 -11   1  14      195.36      202.75     19.78 o 
  -9   1  14        2.26        6.07     10.27 o 
  -7   1  14      204.75      181.47     19.78 o 
  -5   1  14       60.23       48.11     13.23 o 
  -3   1  14      624.37      560.81     34.75 o 
  -1   1  14        4.08       12.13     12.18 o 
   1   1  14      757.87      750.90     64.15 o 
 -14   2  14      165.32      185.10     19.78 o 
 -12   2  14     1146.36     1212.87     40.60 o 
 -10   2  14      838.19      780.49     42.77 o 
  -8   2  14      622.51      617.13     29.25 o 
  -6   2  14      354.99      352.35     25.46 o 
  -4   2  14     2665.05     2795.74     64.18 o 
  -2   2  14        2.56       29.02     21.38 o 
   0   2  14      458.27      473.30     27.60 o 
 -11   3  14     3091.04     3158.94     70.86 o 
  -9   3  14       33.29       34.75     13.23 o 
  -7   3  14      446.36      436.43     26.97 o 
  -5   3  14      184.78      203.84     20.53 o 
  -3   3  14      283.22      299.75     24.35 o 
 -11   1  15      890.08      840.54     34.02 o 
  -9   1  15       19.72       22.72     17.37 o 
  -7   1  15       16.38       49.00     14.08 o 
  -5   1  15     1430.60     1372.60     50.79 o 
  -3   1  15      386.49      369.78     27.36 o 
                                                 
